# Supplementary material for: Actin Dysregulation Mediates Nephrotoxicity of Cassiae Semen Aqueous Extracts
Source: Toxics. 2024 Jul 30;12(8):556. doi: 10.3390/toxics12080556 (PMC11360101; doi:10.3390/toxics12080556)
Supplement: Supplementary file 1 [file toxics-12-00556-s001.zip]

Archive with 1 entries (1 files):
- toxics-3054858-supplementary.docx
